# Supplementary material for: Structural Characterization of Pinnatoxin Isomers
Source: Mar Drugs. 2025 Feb 26;23(3):103. doi: 10.3390/md23030103 (PMC11944192; doi:10.3390/md23030103)
Supplement: Supplementary file 1 [file marinedrugs-23-00103-s001.zip]

Archive with 1 entries (1 files):
- marinedrugs-3478875-supplementary.pdf
